# Supplementary material for: The 3 × 2 Achievement Goals in the Education, Sport, and Occupation Literatures: A Systematic Review with Meta-Analysis
Source: Eur J Investig Health Psychol Educ. 2023 Jun 21;13(7):1130–57. doi: 10.3390/ejihpe13070085 (PMC10416154; doi:10.3390/ejihpe13070085)
Supplement: Supplementary file 1 [file ejihpe-13-00085-s001.zip]

Archive with 1 entries (1 files):
- ejihpe-2412229-supplementary-update.pdf
